# Supplementary material for: Live cell screening identifies glycosides as enhancers of cardiomyocyte cell cycle activity
Source: Front Cardiovasc Med. 2022 Sep 26;9:901396. doi: 10.3389/fcvm.2022.901396 (PMC9549374; doi:10.3389/fcvm.2022.901396)
Supplement: Supplementary file 3 [file Table_1.XLS]

## Sheet: Sheet1
Small molecules/compounds	fold-change compared to DMSO	12 hrs	24 hrs	36 hrs	48 hrs	60 hrs	72 hrs	84 hrs	96 hrs
negative control: DMSO	1	1	1	1	1	1	1	1	0
positive control: FGF1 +P38 inhibitor	5	2	4	5	5	5	4	3	2
positive control: 10% FCS	10	6	7	9	10	10	9	7	4
OSAJIN	4	2	3	4	4	4	4	3	3
CONVALLATOXIN	4	2	3	3	4	4	3	3	2
PERUVOSIDE	4	2	3	4	4	4	4	3	3
EFAROXAN HYDROCHLORIDE	4	3	3	4	4	4	3	3	2
IDEBENONE	3	2	2	2	3	3	3	2	2
PIDOTIMOD	3	1	2	3	3	3	3	2	2
LOBARIC ACID	3	2	2	2	2	3	3	2	1
QUERCETRIN	3	2	2	3	3	3	2	2	1
FERULIC ACID	3	1	2	2	2	2	3	3	2
GLUTATHIONE	3	2	2	3	3	3	3	2	2
ACEDOBEN	3	2	2	3	3	3	2	2	1
GITOXIN	3	1	2	2	3	3	2	2	1
GLUTATHINE	3	2	2	2	3	3	3	2	2
VALERYL SALYCILATE	3	2	2	3	3	3	3	2	1
N-METHYLANTHRANILIC ACID	2	1	1	2	2	2	2	1	1
MEROGYDUNIN	2	1	2	2	2	2	1	1	1
BILLRUBIN	2	1	1	1	2	2	2	1	1
ISAXONINE	2	1	2	2	2	2	1	1	1
PROTOPHYRIN	2	1	1	1	2	2	1	1	1
TIRATRICOL	2	1	1	1	2	2	1	1	0
ANTHOTHECOL	1	0	1	1	1	0	0	1	1
BUSSEIN	1	1	0	1	1	1	0	0	1
CEDRELONE	1	1	1	1	1	1	1	0	0
3-DEACETYLKHIVORIN	1	1	1	0	1	1	1	1	1
DIHYDROGEDUNIN	1	1	1	1	1	0	1	1	1
GEDUNIN	1	1	1	1	1	0	0	0	1
DEACETOXY-7-OXOGEDUNIN	1	1	1	1	0	1	1	1	0
7-DEACETOXY-7-OXOKHIVORIN	1	1	1	1	1	1	1	0	0
KHAYANTHONE	1	1	1	1	0	1	1	1	1
MEXICANOLIDE	1	1	1	1	1	1	1	0	0
UTILIN	1	0	1	1	1	1	1	1	0
PRENYLETIN	1	1	1	1	1	0	1	1	1
CARAPIN-8(9)-ENE	1	1	1	1	1	0	1	1	1
8beta-HYDROXYCARAPIN, 3,8-HEMIACETAL	1	1	0	1	0	1	1	1	1
HYDROLYSIS PRODUCT OF BUSSEIN	1	1	1	1	1	0	1	1	0
8-HYDROXYCARAPINIC ACID	1	0	0	1	1	1	1	1	1
7-DESACETOXY-6,7-DEHYDROGEDUNIN	1	1	1	1	1	1	1	1	0
KHIVORIN	1	1	1	1	1	1	1	1	0
3-DEOXO-3beta-ACETOXYDEOXYDIHYDROGEDUNIN	1	1	0	1	1	0	1	1	1
3alpha-ACETOXYDIHYDRODEOXYGEDUNIN	1	1	1	1	1	1	1	0	1
3-DEOXO-3beta-HYDROXYMEXICANOLIDE 16-ENOL ETHER	1	1	1	1	0	1	1	1	1
1,2alpha-EPOXYDEACETOXYDIHYDROGEDUNIN	1	1	1	1	1	1	1	0	0
TOTAROL	1	1	1	0	0	1	1	1	1
SMILAGENIN ACETATE	1	1	1	1	1	1	0	1	1
HECOGENIN ACETATE	1	1	1	1	1	1	1	1	0
TIGOGENIN	1	1	1	1	1	1	1	1	1
PICROTIN	1	0	1	1	0	1	1	1	1
1,7-DIDEACETOXY-1,7-DIOXO-3-DEACETYLKHIVORIN	1	1	1	1	1	1	1	0	0
3,16-DIDEOXYMEXICANOLIDE-3beta-DIOL	1	1	1	1	1	1	1	0	0
alpha-DIHYDROGEDUNOL	1	1	1	1	1	0	0	0	1
XYLOCARPUS A	1	1	1	1	0	1	1	0	0
DEACETOXY(7)-7-OXOKHIVORINIC ACID	1	1	1	1	1	1	1	1	0
MEROGEDUNIN	1	1	1	1	1	1	0	1	1
DIHYDROFISSINOLIDE	1	1	1	1	1	1	1	0	1
3beta-ACETOXYDEOXODIHYDROGEDUNIN	1	1	1	1	1	1	1	0	1
PTAEROXYLIN	1	1	1	1	1	1	1	1	0
PEUCENIN	1	1	1	1	0	1	1	1	0
HETEROPEUCENIN, METHYL ETHER	1	1	1	1	1	1	1	1	0
OBLIQUIN	1	1	1	1	1	0	0	1	1
DICTAMNINE	1	1	1	1	1	1	1	0	1
OLEANOIC ACID	1	1	1	1	1	0	1	1	0
beta-AMYRIN ACETATE	1	1	1	1	1	1	0	1	0
OXONITINE	1	1	1	1	0	1	1	0	1
TRIDESACETOXYKHIVORIN	1	1	1	1	0	1	0	1	1
EUPHOL ACETATE	1	1	1	1	1	1	1	1	0
GITOXIGENIN DIACETATE	1	1	1	1	0	1	1	0	1
TOTAROL-19-CARBOXYLIC ACID, METHYL ESTER	1	1	1	1	0	1	1	1	1
CHUKRASIN METHYL ETHER	1	1	1	1	1	1	1	0	0
ANGOLENSIN (R)	1	1	1	1	1	1	1	0	0
DIHYDROGEDUNIC ACID, METHYL ESTER	1	1	1	1	1	0	0	0	1
HOMOPTEROCARPIN	1	1	0	1	1	1	0	1	1
FORMONONETIN	1	1	1	1	1	1	1	1	0
ICHTHYNONE	1	1	1	1	1	1	0	1	1
3beta-HYDROXYDEOXODIHYDRODEOXYGEDUNIN	1	1	1	0	1	1	1	0	1
IMPERATORIN	1	1	1	1	1	1	1	1	0
SMILAGENIN	1	1	1	0	1	1	1	1	1
SITOSTERYL ACETATE	1	1	1	1	1	1	1	1	0
5alpha-ANDROSTAN-3,17-DIONE	1	1	1	1	1	1	0	0	0
12a-HYDROXY-9-DEMETHYLMUNDUSERONE-8-CARBOXYLIC ACID	1	1	1	1	1	1	0	1	1
GAMBOGIC ACID	1	1	1	1	1	0	1	1	0
HAEMATOXYLIN	1	1	0	1	1	1	0	1	0
BRAZILIN	1	1	1	1	1	1	1	0	1
ROTENONE	1	1	1	1	1	1	1	0	0
ISOROTENONE	1	0	1	1	1	1	1	1	0
LEOIDIN	1	1	1	1	1	1	1	1	0
GANGALEOIDIN	1	1	1	1	1	1	1	0	1
FUMARPROTOCETRARIC ACID	1	1	1	1	1	1	1	1	0
LECANORIC ACID	1	1	1	1	1	1	1	1	0
ANTIAROL	1	1	1	1	1	0	0	1	1
THEAFLAVIN	1	1	0	1	1	1	0	1	1
PECTOLINARIN	1	1	1	1	1	1	1	0	1
ASARYLALDEHYDE	1	1	1	1	1	1	0	1	1
GRISEOFULVIC ACID	1	1	1	1	1	1	1	1	0
SALSALATE	1	1	1	1	1	0	1	1	0
FLAVANONE	1	1	1	1	1	1	0	1	0
4'-HYDROXYCHALCONE	1	1	1	1	1	1	1	1	0
2,3,4'-TRIHYDROXY-4-METHOXYBENZOPHENONE	1	1	1	1	1	1	1	1	0
2,6-DIMETHOXYQUINONE	1	1	1	1	1	0	1	1	1
KOPARIN	1	1	1	1	1	0	1	1	1
2,3,4-TRIHYDROXY-4'-ETHOXYBENZOPHENONE	1	1	1	1	1	1	1	1	0
PISCIDIC ACID	1	1	1	1	1	1	1	1	0
ROCCELLIC ACID	1	1	1	1	1	1	1	1	1
METHYLXANTHOXYLIN	1	1	1	1	1	1	1	1	0
ANHYDROBRAZILIC ACID	1	1	1	1	1	1	1	1	0
BRAZILEIN	1	1	1	1	1	1	1	1	1
3-METHYLORSELLINIC ACID	1	1	1	1	1	1	1	0	1
2-BENZOYL-5-METHOXYBENZOQUINONE	1	1	1	1	1	1	1	1	1
BENZYLHYDRAZINE HYDROCHLORIDE	1	1	1	0	1	1	1	1	0
ERGOSTEROL ACETATE	1	1	1	0	1	1	1	1	1
IRETOL	1	1	1	1	1	1	0	0	0
IRIGENIN	1	1	1	1	1	1	1	1	0
DALBERGIONE, 4-METHOXY-4'-HYDROXY-	1	1	1	1	1	1	1	1	1
ACACETIN DIACETATE	1	1	1	1	0	1	1	1	1
DEOXYSAPPANONE B 7,3'-DIMETHYL ETHER	1	1	1	1	1	1	1	0	0
IRIGENIN TRIMETHYL ETHER	1	1	1	1	1	1	1	1	0
VIOLASTYRENE	1	1	1	1	1	1	0	0	1
4-METHOXYDALBERGIONE	1	1	1	1	1	1	1	1	0
SAPPANONE A DIMETHYL ETHER	1	1	1	1	1	1	1	1	0
DEHYDROROTENONE	1	1	1	1	1	1	0	1	1
DUARTIN (-)	1	1	1	1	1	1	1	0	1
IRIGENIN, DIBENZYL ETHER	1	1	1	1	1	1	1	0	1
IRIGENOL	1	1	1	1	1	1	0	1	0
NONIC ACID	1	1	1	1	0	1	1	1	0
7-HYDROXY-2'-METHOXYISOFLAVONE	1	1	1	1	1	1	1	0	0
2'-METHOXYFORMONETIN	1	1	1	1	1	0	0	1	1
DEOXYSAPPANONE B TRIMETHYL ETHER	1	1	1	1	1	1	1	0	1
DEOXYSAPPANONE B 7,3'-DIMETHYL ETHER ACETATE	1	1	1	1	1	0	1	0	0
DUARTIN, DIMETHYL ETHER	1	1	1	1	1	1	0	1	0
MUNDOSERONE	1	1	1	1	1	1	1	0	0
DEHYDRODIHYDROROTENONE	1	1	1	1	1	1	1	0	1
7-DESHYDROXYPYROGALLIN-4-CARBOXYLIC ACID	1	1	1	1	1	1	1	0	1
THEAFLAVIN DIGALLATE	1	1	1	1	1	1	1	1	0
GARCINOLIC ACID	1	1	0	1	1	1	1	0	0
TETRAHYDROGAMBOGIC ACID	1	1	1	1	1	1	0	1	0
POMIFERIN	1	1	1	1	1	1	0	0	1
CATECHIN TETRAMETHYLETHER	1	1	1	1	1	1	1	0	1
PACHYRRHIZIN	1	1	1	1	1	1	1	0	0
BISANHYDRORUTILANTINONE	1	1	1	1	1	1	0	1	0
RUTILANTINONE	1	1	1	1	1	0	0	0	1
CELASTROL	1	1	1	0	1	1	1	0	0
EUPHOL	1	1	1	1	1	1	1	1	0
EPIAFZELECHIN (2R,3R)(-)	1	1	1	1	1	1	1	0	1
JUAREZIC ACID	1	1	1	0	1	1	1	1	1
HAEMATOMMIC ACID, ETHYL ESTER	1	1	1	1	1	1	1	1	0
EPIGALLOCATECHIN	1	1	1	1	1	1	1	0	0
AVOCATIN A	1	1	1	1	1	0	0	0	1
PHENYLACETOHYDROXAMIC ACID	1	1	1	1	0	1	1	1	0
CITRININ	1	1	1	1	1	1	1	1	0
DIHYDROMUNDULETONE	1	1	1	1	1	1	0	0	1
CIANIDANOL	1	1	1	1	1	0	1	0	1
EPICATECHIN	1	1	1	1	1	1	1	1	0
EPIAFZELECHIN TRIMETHYL ETHER	1	1	1	1	1	1	1	0	0
CATECHIN TETRAMETHYLETHER	1	1	1	1	1	1	0	0	0
EPICATECHIN MONOGALLATE	1	0	1	1	1	1	1	1	0
THEAFLAVIN MONOGALLATES	1	1	1	1	1	1	1	1	1
GENISTEIN	1	1	1	1	1	1	1	1	0
TYRAMINE	1	0	1	1	0	1	1	0	1
ACTINONIN	1	1	1	1	1	1	1	1	1
PYROGALLIN	1	1	1	1	1	1	1	1	0
DEHYDROVARIABILIN	1	1	1	1	0	1	1	0	1
CHLOROGENIC ACID	1	1	1	1	1	1	0	1	0
KHELLIN	1	1	1	1	1	1	0	0	0
IRIGINOL HEXAACEATATE	1	1	1	1	1	1	0	1	0
2-METHOXYRESORCINOL	1	1	1	1	1	1	0	1	1
7-METHOXYCHROMONE	1	1	1	1	1	1	1	0	0
DIPHENYLUREA	1	1	1	1	1	1	0	1	0
METACETAMOL	1	1	1	1	1	1	1	0	0
alpha-TOXICAROL (dl)	1	1	1	1	1	1	0	1	1
GENTISIC ACID	1	1	1	1	1	0	1	0	0
METHOXYCARBONYLSALICYLIC ACID	1	1	1	1	1	1	1	0	0
DANTHRON	1	1	1	1	1	1	0	1	1
4'-METHOXYCHALCONE	1	0	1	1	1	1	1	1	1
ARABITOL(D)	1	1	1	1	1	1	0	1	1
COSMOSIIN	1	1	1	1	1	1	0	1	1
HYDROXYTOLUIC ACID	1	1	1	1	1	1	1	1	1
ONONETIN	1	1	0	1	1	1	1	1	1
VERATRIC ACID	1	1	1	1	1	1	1	1	1
CHLORQUINALDOL	1	1	1	1	1	1	0	1	0
1,3,5-TRIMETHOXYBENZENE	1	1	1	1	1	1	1	1	1
PEONOL METHYL ETHER	1	1	1	1	1	1	1	0	1
2-ACETYLPYRROLE	1	1	1	1	1	1	1	1	1
3,4-DIDESMETHYL-5-DESHYDROXY-3'-ETHOXYSCLEROIN	1	1	1	1	1	0	0	0	1
PERSEITOL HEPTAACETATE	1	1	1	1	1	1	1	0	1
LANOSTEROL	1	1	1	1	1	1	1	1	0
ROTENONIC ACID, METHYL ETHER	1	1	1	0	1	1	1	1	0
RETUSIN 7-METHYL ETHER	1	1	1	1	1	1	0	0	1
ROBUSTIC ACID	1	1	1	1	1	1	1	0	1
PURPUROGALLIN-4-CARBOXYLIC ACID	1	1	1	1	1	0	0	1	1
PSEUDO-ANISATIN	1	1	1	1	1	1	1	0	1
AVOCADYNE ACETATE	1	1	1	1	1	1	1	0	0
AVOCADENE	1	0	1	1	1	0	1	1	1
HAEMATOXYLIN PENTAACETATE	1	1	1	1	1	1	0	1	1
PRASTERONE ACETATE	1	1	1	1	1	1	0	1	1
3beta-HYDROXY-23,24-BISNORCHOL-5-ENIC ACID	1	1	1	1	1	0	1	0	1
METHYL DEOXYCHOLATE	1	1	0	0	1	1	1	0	1
STIGMASTA-4,22-DIEN-3-ONE	1	1	1	1	1	1	0	0	1
5alpha-CHOLESTANOL	1	1	1	1	1	0	1	1	0
CHOLESTAN-3beta,5alpha,6beta-TRIOL	1	1	1	1	1	1	1	1	1
CEAROIN	1	1	1	1	1	1	1	0	0
SINAPIC ACID METHYL ETHER	1	1	1	1	1	0	1	0	0
ORSELLINIC ACID	1	1	1	1	1	1	1	1	0
SOLIDAGENONE	1	1	1	1	1	1	0	1	0
STICTIC ACID	1	1	1	1	1	1	1	0	0
AGELASINE (stereochemistry of diterpene unknown)	1	1	0	1	0	1	1	1	0
ISOPIMPINELLIN	1	1	1	1	1	0	0	1	1
PIMPINELLIN	1	1	0	1	1	1	0	1	1
CHOLESTANE	1	1	1	1	1	1	1	0	1
LOBARIC ACID	1	1	1	1	1	1	0	1	1
1-MONOPALMITIN	1	1	1	1	1	1	1	1	0
GIBBERELLIC ACID	1	1	1	1	1	1	1	0	0
HYDROCORTISONE	1	1	1	1	1	1	0	1	0
ISOBERGAPTENE	1	1	1	1	1	1	1	1	0
TESTOSTERONE PROPIONATE	1	1	1	1	1	1	1	1	0
ANISODAMINE HYDROBROMIDE	1	1	1	1	1	1	0	0	0
KOBUSONE	1	1	1	1	1	1	1	0	0
5-HYDROXYIMINOISOCARYOPHYLLENE	1	1	1	1	1	1	1	1	0
BROMO-3-HYDROXY-4-(SUCCIN-2-YL)-CARYOLANE gamma-LACTONE	1	1	1	1	1	1	1	1	0
EPI(13)TORULOSOL	1	1	0	1	1	1	1	1	1
EUPATORIOCHROMENE	1	1	1	1	1	1	1	1	0
METAMECONINE	1	1	1	1	1	1	1	1	0
EPOXY (1,11)HUMULENE	1	1	1	1	1	1	0	1	1
2-METHYLENE-5-(2,5-DIOXOTETRAHYDROFURAN-3-YL)-6-OXO--10,10-DIMETHYLBICYCLO[7: 2: 0]UNDECANE	1	1	1	1	1	1	0	0	0
beta-CARYOPHYLLENE ALCOHOL	1	1	1	1	1	1	1	1	1
3-AMINO-beta-PINENE	1	1	1	1	1	1	0	1	0
3-NOR-3-OXOPANASINSAN-6-OL	1	1	1	1	1	1	1	0	0
ISOKOBUSONE	1	1	1	0	1	1	1	0	0
3,7-EPOXYCARYOPHYLLAN-6-OL	1	1	1	1	1	1	1	1	0
2-HYDROXY-5 (6)EPOXY-TETRAHYDROCARYOPHYLLENE	1	1	1	1	1	1	0	1	0
CLOVANEDIOL DIACETATE	1	1	1	1	0	1	1	1	1
VULPINIC ACID	1	1	0	1	1	1	1	0	0
USNIC ACID	1	1	1	1	1	1	1	1	0
ADENINE	1	1	1	1	1	1	1	0	0
AMINACRINE	1	1	1	1	1	1	1	0	0
BERBERINE CHLORIDE	1	1	1	1	1	1	0	0	0
BEKANAMYCIN SULFATE	1	0	1	1	1	1	0	1	1
BUDESONIDE	1	1	1	1	1	1	1	0	1
CARMINIC ACID	1	1	0	1	1	1	0	1	1
BERGENIN	1	1	1	1	1	1	1	0	0
BICUCULLINE (+)	1	1	1	1	0	1	1	1	0
CANRENOIC ACID, POTASSIUM SALT	1	1	1	1	1	1	1	1	0
CARYLOPHYLLENE OXIDE	1	0	1	1	1	0	0	1	1
URSOCHOLANIC ACID	1	1	1	1	1	1	1	0	1
CEPHALOSPORIN C SODIUM	1	1	1	1	1	0	1	1	0
CHOLECALCIFEROL	1	1	0	1	1	1	0	1	0
CINCHONIDINE	1	1	1	1	1	1	1	0	1
CHOLIC ACID	1	1	1	1	1	1	1	0	1
CINCHONINE	1	0	0	1	1	1	0	1	1
CARYOPHYLLENE [t(-)]	1	1	1	1	1	1	1	1	0
COENZYME B12	1	1	0	1	1	1	1	0	0
CHOLESTEROL	1	1	1	1	1	1	0	1	0
CHOLEST-5-EN-3-ONE	1	1	1	1	1	1	0	0	1
BILIRUBIN	1	1	1	1	1	1	1	0	1
S-ISOCORYDINE (+)	1	1	1	1	1	1	1	0	0
CORALYNE CHLORIDE	1	1	0	1	1	1	0	1	0
BOLDINE	1	1	1	1	1	0	0	0	1
HARMALOL HYDROCHLORIDE	1	1	1	0	1	1	1	0	0
HARMANE	1	1	1	1	1	1	1	1	0
HARMINE	1	1	1	1	1	1	1	0	1
MIMOSINE	1	1	1	0	1	1	1	1	1
NORHARMAN	1	1	0	1	1	1	1	1	0
PIPERINE	1	1	1	1	1	1	1	0	0
CORYNANTHINE	1	1	1	1	1	0	0	0	1
KYNURENINE	1	1	1	1	0	1	1	1	0
TRIGONELLINE	1	1	1	1	1	1	1	1	0
ESCULETIN	1	1	0	1	1	1	1	0	0
AESCULIN	1	1	1	1	1	1	1	0	1
CHOLIC ACID, METHYL ESTER	1	1	1	1	1	1	1	1	0
LITHOCHOLIC ACID	1	1	1	1	1	1	1	0	0
DEHYDROCHOLIC ACID	1	1	1	1	1	1	0	0	0
PROTOVERATRINE A	1	1	1	1	1	1	0	1	0
CARNOSINE	1	1	1	1	0	1	1	0	1
GLUTAMINE (D)	1	1	1	1	1	0	1	1	0
18alpha-GLYCYRRHETINIC ACID	1	1	0	1	1	1	1	0	1
ENOXOLONE	1	1	1	1	1	0	1	0	1
FLUMEQUINE	1	1	1	1	1	1	1	1	0
FLUNARIZINE HYDROCHLORIDE	1	1	1	1	0	1	1	0	1
FLUPHENAZINE HYDROCHLORIDE	1	1	1	1	1	0	1	0	1
FLUTAMIDE	1	1	1	1	1	1	1	0	0
ETHOXYQUIN	1	1	0	1	1	1	0	0	1
DROFENINE HYDROCHLORIDE	1	1	1	1	1	0	1	1	0
ETHAVERINE HYDROCHLORIDE	1	1	1	1	1	1	1	1	1
DROPERIDOL	1	1	1	1	1	1	1	0	0
FAMOTIDINE	1	1	1	1	1	0	1	0	0
DROPROPIZINE	1	1	1	1	1	1	1	1	0
ETODOLAC	1	1	1	0	1	1	0	1	0
FENOTEROL HYDROBROMIDE	1	1	1	1	1	1	1	0	0
FENOFIBRATE	1	1	1	1	0	1	1	1	0
FENOPROFEN	1	1	1	1	1	0	0	1	1
3-HYDROXYFLAVONE	1	1	1	0	1	1	0	1	1
FLUFENAMIC ACID	1	1	1	1	1	1	0	0	0
FENBENDAZOLE	1	1	1	1	1	1	0	0	1
FERULIC ACID	1	1	1	1	1	1	1	0	0
BERBAMINE HYDROCHLORIDE	1	1	1	1	1	1	1	0	0
6-HYDROXYFLAVONE	1	1	1	1	1	1	0	1	0
FENSPIRIDE HYDROCHLORIDE	1	1	1	1	1	0	1	0	0
MIANSERIN HYDROCHLORIDE	1	1	1	1	1	1	1	0	0
METHACYCLINE HYDROCHLORIDE	1	1	1	1	1	1	0	0	0
PUROMYCIN HYDROCHLORIDE	1	0	1	1	1	1	1	0	0
PICROTOXININ	1	1	1	1	1	1	0	0	0
MEBENDAZOLE	1	1	1	0	1	1	1	0	0
PROTOPORPHYRIN IX	1	1	1	1	1	0	1	0	1
PIMETHIXENE MALEATE	1	1	1	1	1	1	1	0	0
NALBUPHINE HYDROCHLORIDE	1	1	1	1	1	1	1	0	0
MEBHYDROLIN NAPHTHALENESULFONATE	1	1	1	1	1	0	1	1	0
MEBEVERINE HYDROCHLORIDE	1	1	1	1	1	1	1	1	1
MECLOCYCLINE SULFOSALICYLATE	1	1	1	1	1	1	1	0	0
PROGLUMIDE	1	1	1	1	1	0	1	0	0
ACECLIDINE	1	1	1	1	1	1	1	1	0
TRAMIPROSATE	1	1	1	1	1	1	0	1	0
5-AMINOPENTANOIC ACID HYDROCHLORIDE	1	1	1	1	1	1	1	0	0
ATENOLOL	1	1	1	1	0	1	1	0	0
CAPSAICIN	1	1	1	1	1	0	0	1	1
CARBETAPENTANE CITRATE	1	1	1	1	1	1	0	0	0
FAMPRIDINE	1	1	1	1	1	1	1	0	0
CYCLOCREATINE	1	1	1	1	1	1	0	0	0
alpha-CYANO-3-HYDROXYCINNAMIC ACID	1	1	1	1	1	0	1	1	0
alpha-CYANO-4-HYDROXYCINNAMIC ACID	1	1	1	1	1	1	1	0	0
PERILLIC ACID (-)	1	1	1	1	1	1	1	0	0
QUINOLINIC ACID	1	1	1	1	1	1	0	0	0
CARBOPLATIN	1	1	1	1	1	1	1	0	0
ANTIMYCIN A (A1 shown)	1	1	1	1	0	1	1	0	0
ZIDOVUDINE [AZT]	1	1	1	1	1	1	1	0	0
AZACITIDINE	1	1	1	1	1	1	1	0	0
CYCLOHEXIMIDE	1	1	1	1	1	1	0	1	0
AZASERINE	1	1	1	0	1	1	1	0	0
p-FLUOROPHENYLALANINE	1	1	1	1	1	1	1	0	0
TINIDAZOLE	1	1	1	1	1	1	0	0	0
AMINOCYCLOPROPANECARBOXYLIC ACID	1	1	0	1	1	1	1	1	0
CARBIDOPA	1	1	1	1	1	0	1	0	0
p-CHLOROPHENYLALANINE	1	1	1	1	1	1	0	1	0
PIRACETAM	1	1	1	1	1	1	0	0	1
ETHOSUXIMIDE	1	1	1	1	1	1	1	0	0
ANISINDIONE	1	1	1	1	1	0	0	0	1
TROLEANDOMYCIN	1	1	1	1	1	1	1	0	0
L-LEUCYL-L-ALANINE	1	1	1	1	1	1	1	0	0
PHENETHYL CAFFEATE (CAPE)	1	1	1	1	1	1	1	1	0
TILARGININE HYDROCHLORIDE	1	0	1	1	1	1	1	0	0
RESVERATROL	1	1	1	1	1	1	0	0	1
CADAVERINE TARTRATE	1	1	1	1	1	1	1	0	0
ABIETIC ACID	1	1	0	1	1	1	1	0	0
ASCORBIC ACID	1	1	1	1	1	1	1	0	0
CELLOBIOSE (D[+])	1	1	1	1	1	1	0	0	0
CAMPTOTHECIN	1	0	0	1	1	1	0	1	1
HARMOL HYDROCHLORIDE	1	1	1	1	1	1	1	1	0
AMYGDALIN	1	1	0	1	1	1	1	0	0
ELLAGIC ACID	1	1	1	1	1	1	0	1	0
GLUTATHIONE	1	1	1	1	1	1	0	0	1
GUAIAZULENE	1	1	1	1	1	1	1	0	1
LAWSONE	1	1	1	1	1	1	1	0	0
HEMATEIN	1	1	1	1	1	1	0	1	0
MENADIONE	1	1	0	1	1	1	1	0	1
SALICIN	1	1	1	1	1	1	1	0	0
MONENSIN SODIUM (monensin A is shown)	1	1	0	1	1	1	1	1	0
MORIN	1	1	1	1	1	1	1	0	0
ABAMECTIN (avermectin B1a shown)	1	1	1	1	1	1	0	0	0
QUEBRACHITOL	1	1	1	1	1	1	1	0	0
DILAZEP DIHYDROCHLORIDE	1	1	1	1	1	1	1	0	0
FLUROFAMIDE	1	1	1	1	1	1	0	0	1
LEVETIRACETAM	1	1	1	0	1	1	1	0	0
MELPERONE HYDROCHLORIDE	1	1	1	1	0	1	1	1	0
VORINOSTAT	1	1	0	1	1	1	1	1	0
CAPECITABINE	1	1	1	1	1	1	0	0	0
DOCETAXEL	1	1	1	1	1	1	1	0	0
GEFITINIB	1	1	1	1	1	1	1	0	0
DASATINIB	1	1	1	1	1	0	1	1	0
IMATINIB	1	1	1	1	0	1	1	0	0
TANDUTINIB	1	1	1	1	1	1	0	0	1
ANASTROZOLE	1	1	1	1	1	1	1	0	0
FULVESTRANT	1	1	1	1	1	1	1	1	1
OXALIPLATIN	1	1	1	1	1	1	1	0	1
AMISULPRIDE	1	1	1	1	1	1	1	1	1
NELARABIN	1	1	1	1	1	0	0	0	1
CANDESARTAN	1	1	1	1	1	1	1	0	1
TEMOZOLAMIDE	1	1	1	1	1	1	1	1	0
DIAVERIDINE	1	1	1	1	0	1	1	0	0
LOMUSTINE	1	1	1	1	1	1	0	0	0
LORNOXICAM	1	1	1	1	1	1	0	0	1
IOHEXOL	1	1	1	0	1	1	0	1	0
MEROPENEM	1	0	0	1	1	1	1	0	1
MOGUISTEINE	1	1	1	1	1	1	1	0	0
NADIFLOXACIN	1	1	1	1	1	0	1	1	1
NEFAZODONE HYDROCHLORIDE	1	1	1	1	1	1	0	0	1
NEFIRACETAM	1	1	1	1	1	1	0	1	0
NIFURSOL	1	1	1	1	1	0	1	0	0
OLTIPRAZ	1	1	1	0	1	1	1	0	0
PALIPERIDONE	1	1	1	1	1	1	0	0	0
PAZUFLOXACIN MESYLATE	1	1	1	1	1	1	1	0	0
PIDOTIMOD	1	1	1	1	1	1	1	0	0
PICEID	1	1	0	1	1	1	1	0	0
PRANOPROFEN	1	1	1	1	1	1	1	0	0
PRASUGREL	1	1	1	1	1	1	1	0	0
PROCARBAZINE HYDROCHLORIDE	1	1	1	1	1	0	1	1	0
PRULIFLOXACIN	1	1	1	1	1	1	1	0	0
PYRONARIDINE TETRAPHOSPHATE	1	1	1	1	1	1	0	0	0
QUINESTROL	1	1	1	1	1	0	0	0	1
RACECADOTRIL	1	0	0	1	1	1	1	1	0
RACTOPAMINE HYDROCHLORIDE	1	1	1	1	0	1	1	1	0
RASAGILINE	1	1	1	1	1	0	0	1	1
ROXATIDINE ACETATE HYDROCHLORIDE	1	1	1	1	1	1	0	0	0
SERATRODAST	1	1	1	1	1	1	0	0	0
SPARFLOXACIN	1	1	1	1	1	1	1	0	0
STAVUDINE	1	1	1	1	1	1	1	0	0
SULBACTAM	1	1	1	1	1	1	1	0	0
TAZOBACTAM	1	1	1	1	1	1	0	1	0
TENATOPRAZOLE	1	1	1	1	1	0	1	0	0
TIBOLONE	1	1	1	1	1	1	0	0	0
TROPISETRON HYDROCHLORIDE	1	1	1	1	1	1	0	0	0
URACIL	1	1	1	1	1	1	0	0	0
VORICONAZOLE	1	1	1	1	1	1	0	0	0
AVERMECTIN A1a	1	1	1	1	1	1	1	0	0
DICLAZURIL	1	1	1	1	1	0	1	0	0
DIMINAZENE ACETURATE	1	1	1	1	1	1	1	0	0
IMIQUIMOD	1	1	1	1	1	1	1	0	0
IRSOGLADINE MALEATE	1	0	0	1	1	1	1	1	1
ITOPRIDE HYDROCHLORIDE	1	1	1	1	1	1	1	1	1
LETROZOLE	1	1	1	1	1	1	1	0	0
LEVONORGESTREL	1	1	1	1	1	0	1	0	0
LEVOSIMENDAN	1	0	1	1	1	1	1	0	0
LOFEXIDINE HYDROCHLORIDE	1	1	1	1	1	1	0	1	0
DOXOFYLLINE	1	1	1	1	1	1	1	0	0
DIFLOXACIN HYDROCHLORIDE	1	1	1	1	1	1	1	0	0
ZALCITABINE	1	1	0	1	1	0	0	1	1
ESOMEPRAZOLE POTASSIUM	1	1	1	1	1	1	0	0	0
GANCICLOVIR	1	1	1	1	1	1	1	1	0
DEXIBUPROFEN	1	1	1	1	1	1	1	0	0
IDOXURIDINE	1	1	1	1	1	1	0	0	0
GRANISETRON HYDROCHLORIDE	1	0	1	1	1	1	1	1	0
SODIUM CYCLAMATE	1	1	1	1	1	1	1	0	1
ACEGLUTAMIDE	1	1	1	1	1	0	1	1	0
CRYOFLURANE	1	0	1	1	1	1	1	0	1
AMOROLFINE HYDROCHLORIDE	1	1	1	1	1	1	0	0	0
CYACETACIDE	1	1	1	1	1	1	1	1	0
RAMOPLANIN [A2 shown; 2mM]	1	1	1	1	0	1	1	0	1
PITAVASTATIN CALCIUM	1	1	1	1	1	1	0	0	1
ACECLOFENAC	1	1	1	1	1	1	1	0	0
AMLEXANOX	1	0	0	1	1	1	1	1	0
DAPTOMYCIN	1	1	1	1	1	1	1	0	0
DEFLAZACORT	1	1	1	1	1	1	0	0	0
EPRINOMECTIN	1	1	1	1	1	1	1	0	0
ERDOSTEINE	1	1	1	1	1	0	1	0	0
LINEZOLID	1	1	1	1	1	1	1	1	0
LOXOPROFEN	1	1	1	0	1	1	1	1	0
LUMIRACOXIB	1	1	1	1	1	1	1	0	0
OLSALAZINE SODIUM	1	1	1	1	0	1	1	1	0
RITONAVIR	1	1	1	1	1	1	1	0	0
SPIRAPRIL HYDROCHLORIDE	1	0	1	0	1	1	0	1	1
TENOFOVIR	1	1	1	1	1	1	0	0	0
TIGECYCLINE	1	1	0	1	1	1	0	0	1
ALPRAZOLAM	1	1	1	1	1	1	1	0	0
ESTRADIOL DIPROPIONATE	1	1	0	1	1	1	1	0	0
ABACAVIR SULFATE	1	1	1	1	1	1	0	1	0
ACENOCOUMAROL	1	0	1	1	1	1	1	0	0
ACTARIT	1	0	1	1	1	1	1	0	0
BRINZOLAMIDE	1	1	1	1	1	1	1	0	0
CEFEPIME HYDROCHLORIDE	1	1	1	1	1	1	1	0	0
CEFORANIDE	1	1	1	1	1	1	0	0	0
CEFOTETAN	1	1	1	0	1	1	0	0	1
SAXAGLIPTIN	1	1	1	1	1	1	1	0	0
ONDANSETRON	1	1	0	1	1	1	1	0	0
BORNYL ACETATE	1	1	1	1	1	1	1	0	0
CHLOROBUTANOL	1	1	1	1	1	1	0	0	0
CAFFEIC ACID	1	1	1	1	1	1	1	0	0
GLUCITOL-4-GUCOPYANOSIDE	1	0	1	1	1	1	1	0	0
CONESSINE	1	1	1	1	1	1	1	0	0
BAICALEIN	1	1	1	0	1	1	1	0	0
CENTAUREIN	1	1	1	0	1	1	1	0	0
LEVULINIC ACID, 3-BENZYLIDENYL-	1	1	1	1	1	1	1	0	0
UBIDECARENEONE	1	1	1	1	1	1	1	0	0
alpha-MANGOSTIN	1	1	1	1	1	1	1	0	0
HEDERAGENIN	1	1	0	1	1	1	1	0	0
EVOXINE	1	1	1	1	1	1	1	0	0
LUPININE	1	1	1	1	1	1	0	0	0
SALSOLIDINE	1	1	1	1	0	1	1	0	0
THERMOPSINE PERCHLORATE	1	1	1	0	1	1	1	1	0
LAGOCHILIN	1	0	0	1	1	1	1	1	1
CYTISINE	1	1	1	1	1	1	1	0	0
beta-ESCIN	1	1	1	1	1	1	0	0	0
3-DESHYDROXYSAPPANOL TRIMETHYL ETHER	1	1	1	1	1	1	0	0	0
TRIACETYLRESVERATROL	1	1	1	1	1	1	0	0	0
RESVERATROL 4'-METHYL ETHER	1	1	1	0	1	1	1	1	0
STIGMASTEROL	1	1	1	1	1	1	1	0	0
FUCOSTANOL	1	1	1	1	1	1	1	0	0
EPICOPROSTEROL	1	0	1	1	1	1	1	0	0
RHOIFOLIN	1	1	1	1	1	1	0	0	0
YOHIMBIC ACID HYDRATE	1	1	1	0	1	1	1	0	0
SENNOSIDE A	1	1	1	1	1	1	1	0	0
TOMATINE	1	1	1	1	1	0	0	0	1
BETULINIC ACID	1	1	1	1	1	1	0	0	0
ETHYLNOREPINEPHRINE HYDROCHLORIDE	1	1	0	1	1	1	0	0	1
TENIPOSIDE	1	1	1	1	1	0	1	1	0
PHENOTHRIN	1	1	1	1	1	1	1	0	0
SILDENAFIL CITRATE	1	1	1	1	1	1	0	0	0
METHOPRENE (S)	1	1	1	1	1	0	1	0	0
TETRACHLOROISOPHTHALONITRILE	1	1	1	0	1	0	1	1	0
DIHYDROJASMONIC ACID	1	1	1	1	1	1	0	0	0
TANNIC ACID	1	1	1	1	1	1	1	0	0
HIERACIN	1	0	1	1	1	1	1	0	0
FORMESTANE	1	1	1	1	1	0	1	0	0
LINAMARIN	1	1	1	1	1	1	0	0	0
3,7-DIHYDROXYFLAVONE	1	1	1	1	1	1	1	0	0
6,3'-DIMETHOXYFLAVONE	1	0	1	1	1	1	1	0	0
TRIMEDLURE	1	1	1	1	1	1	0	0	0
ANCITABINE HYDROCHLORIDE	1	0	1	1	1	1	1	0	0
ARACHIDONIC ACID	1	1	1	1	1	1	0	0	0
DEFERIPRONE	1	1	1	1	1	1	1	0	0
DECIMEMIDE	1	1	1	1	1	1	1	0	0
DIACETAMATE	1	1	1	1	1	0	0	1	0
DOXIFLURIDINE	1	1	1	1	1	1	0	0	0
EFLOXATE	1	1	1	1	1	1	1	0	0
7-HYDROXYFLAVONE	1	1	1	1	1	1	0	0	0
EPIESTRIOL	1	1	1	1	1	1	1	0	0
FLUINDAROL	1	1	1	1	1	1	0	0	0
ORNITHINE	1	1	1	1	1	1	1	0	0
OROTIC ACID	1	1	1	1	1	1	1	0	0
FIROCOXIB	1	1	0	1	1	1	1	0	0
TRILOSTANE	1	1	1	1	1	1	0	0	0
MYCOPHENOLATE MOFETIL	1	1	1	1	1	1	1	0	0
GYROMITRIN	1	1	1	1	1	1	1	0	0
FORMYLMETHYLHYDRAZINE	1	1	1	1	1	1	0	0	0
MEPIROXOL	1	1	1	1	1	1	0	0	0
beta-PELTATIN	1	1	1	1	1	1	0	0	0
CHRYSANTHEMIC ACID	1	1	1	0	1	1	1	0	0
MILNACIPRAN HYDROCHLORIDE	1	0	1	1	1	1	1	0	0
RETAPAMULIN	1	1	1	1	1	1	0	0	0
IBANDRONATE SODIUM	1	1	0	1	1	1	0	1	0
FAST GREEN FCF	1	1	1	0	1	1	1	0	1
ARTESUNATE	1	0	1	1	1	1	1	0	0
MILTEFOSINE	1	1	1	1	1	0	0	0	1
3,3'-DIINDOLYLMETHANE	1	1	1	1	1	1	1	0	0
AZAPERONE	1	1	1	1	1	1	1	0	0
TRANILAST	1	1	1	1	1	1	1	1	0
SECURININE	1	0	1	1	1	1	1	0	0
4-O-METHYLPHLORACETOPHENONE	1	1	1	1	1	1	0	0	1
FIPRONIL	1	1	1	1	1	1	1	0	0
LUFENURON	1	1	0	1	1	1	1	0	0
DECOQUINATE	1	1	1	1	1	1	1	0	0
NITENPYRAM	1	1	1	1	1	1	0	0	0
DIMETHYLSULFONE	1	0	0	1	1	1	0	1	1
CEFDITORIN PIVOXIL	1	1	1	1	1	1	1	1	0
MODAFINIL	1	0	0	1	1	1	1	1	0
HYGROMYCIN B	1	1	1	1	1	1	0	0	0
CEFPROZIL	1	1	1	1	1	1	0	0	0
MEVASTATIN	1	1	0	1	1	1	1	0	1
DIETHYLTOLUAMIDE	1	1	1	1	1	1	1	0	0
PAEONOL	1	1	1	1	1	1	0	0	0
MUNDULONE ACETATE	1	1	0	1	1	1	1	0	0
ACECAINIDE HYDROCHLORIDE	1	1	1	1	1	1	1	0	0
AMOXAPINE	1	1	1	1	1	1	0	0	0
AMIODARONE HYDROCHLORIDE	1	1	1	1	1	1	1	0	0
PARAXANTHINE	1	1	1	1	1	1	0	0	0
BUSPIRONE HYDROCHLORIDE	1	1	1	1	1	1	1	0	0
PHENOXYBENZAMINE HYDROCHLORIDE	1	0	1	1	1	1	1	0	0
8-CYCLOPENTYLTHEOPHYLLINE	1	1	1	1	1	1	0	1	0
LEVODOPA	1	1	1	0	1	1	1	0	0
DIAZOXIDE	1	0	1	1	1	1	1	0	0
DOMPERIDONE	1	1	1	1	1	1	0	0	0
DILTIAZEM HYDROCHLORIDE	1	1	1	1	1	1	0	0	0
LORATADINE	1	1	0	1	1	1	1	0	0
SELAMECTIN	1	1	1	1	1	1	0	0	0
ATORVASTATIN CALCIUM	1	1	1	1	0	1	1	0	0
NAPROXOL	1	1	1	1	1	1	0	0	0
AZADIRACHTIN	1	1	1	1	1	1	0	0	0
COLFORSIN	1	0	1	1	1	1	1	0	0
DESACETYLCOLFORSIN	1	1	1	1	1	1	0	0	0
HOMIDIUM BROMIDE	1	1	1	1	1	1	0	0	0
ISOSORBIDE MONONITRATE	1	0	0	1	1	1	1	1	0
AMCINONIDE	1	1	1	1	1	1	0	0	0
RAMIFENAZONE	1	1	1	1	1	1	1	0	0
DROSPIRENONE	1	1	1	1	0	1	1	0	0
ECAMSULE TRIETHANOLAMINE	1	1	1	1	1	1	0	0	0
ENALAPRILAT	1	1	1	1	1	1	0	0	0
GADOTERIDOL	1	1	1	1	1	1	0	0	1
IODIXANOL	1	1	1	1	1	1	1	0	0
IOTHALAMIC ACID	1	1	0	1	1	1	1	0	0
IOXILAN	1	0	1	1	1	1	1	0	0
SALINOMYCIN, SODIUM	1	1	1	1	1	1	0	0	0
ACYCLOVIR	1	1	1	1	1	1	0	0	0
RETINYL PALMITATE	1	1	1	1	1	1	0	0	1
CYPERMETHRIN	1	1	0	1	1	1	0	1	0
THALIDOMIDE	1	0	1	1	1	1	1	0	0
NITRENDIPINE	1	1	1	1	1	1	0	0	0
BENZALKONIUM CHLORIDE	1	1	1	1	1	1	0	0	0
ALOIN	1	1	1	1	1	1	0	0	0
CHOLINE CHLORIDE	1	1	1	1	1	0	0	1	0
CLOFIBRATE	1	0	1	1	1	1	1	0	0
CYTIDINE	1	1	1	1	1	1	0	0	0
MEPARTRICIN	1	1	1	0	1	1	0	1	0
RESORCINOL MONOACETATE	1	1	1	1	0	1	1	0	0
MEGLUTOL	1	1	1	1	1	1	0	0	0
DOCUSATE SODIUM	1	1	0	1	1	1	1	0	0
PIDOLIC ACID	1	1	1	1	0	1	0	0	1
CINOCTRAMIDE	1	1	1	1	1	0	1	0	0
OCTOCRYLENE	1	1	1	1	1	1	0	0	0
TERPENE HYDRATE	1	1	1	1	0	1	1	0	0
TIOPRONIN	1	1	1	1	1	0	1	0	0
TOLONIUM CHLORIDE	1	0	0	1	1	1	1	1	0
SODIUM MONOFLUOROPHOSPHATE	1	1	1	1	1	1	0	0	0
TROCLOSENE POTASSIUM	1	1	1	1	1	1	1	0	0
NICOPHOLINE	1	1	1	1	0	1	0	1	0
IPROHEPTINE	1	1	1	1	1	0	0	0	1
EDROPHONIUM CHLORIDE	1	1	1	0	1	1	0	0	1
N-METHYL (-)EPHEDRINE [1R,2S]	1	1	1	1	1	1	0	0	0
KAINIC ACID	1	1	1	1	1	1	0	0	1
GLYBURIDE	1	1	1	1	1	1	1	0	0
ISRADIPINE	1	0	1	1	1	1	1	0	0
LOXAPINE SUCCINATE	1	1	1	1	1	1	0	0	0
1R,2S-PHENYLPROPYLAMINE	1	1	1	1	1	1	0	0	0
NICOTINE BITARTRATE	1	1	0	0	1	1	1	1	0
PINACIDIL	1	1	1	1	1	1	0	0	0
DEACETYLGEDUNIN	0.5	0	0	0	1	1	1	0	0
DEOXYKHIVORIN	0.5	1	1	0	0	0	0	0	0
EPOXYGEDUNIN	0.5	1	1	1	0	0	0	0	0
1,3-DIDEACETYL-7-DEACETOXY-7-OXOKHIVORIN	0.5	1	1	1	0	0	0	0	0
SOLASODINE	0.5	0	0	1	1	1	0	0	0
FRAXIDIN METHYL ETHER	0.5	1	0	0	1	0	0	0	1
beta-SITOSTEROL	0.5	1	1	1	0	0	0	0	0
OBTUSAQUINONE	0.5	1	0	1	1	1	0	0	0
ISOTECTORIGENIN, 7-METHYL ETHER	0.5	1	1	1	1	0	0	0	0
2',4'-DIHYDROXYCHALCONE 4'-GLUCOSIDE	0.5	0	0	1	1	0	0	0	0
ERGOSTEROL	0.5	1	1	1	0	0	0	0	0
DEGUELIN(-)	0.5	0	0	0	1	1	0	0	0
DALBERGIONE	0.5	1	1	1	0	0	0	0	0
DIHYDROROTENONE	0.5	1	1	0	1	0	0	0	0
LANOSTEROL ACETATE	0.5	0	0	1	1	1	0	0	0
PERSEITOL	0.5	1	1	1	0	0	0	0	0
DIMETHYLCAFFEIC ACID	0.5	1	1	0	1	0	0	0	0
ALIZARIN	0.5	1	0	1	0	1	0	0	0
MEQUINOL	0.5	0	0	1	1	1	0	0	0
3,4-DIMETHOXYDALBERGIONE	0.5	0	1	1	1	0	0	0	0
CHOLESTAN-3-ONE	0.5	0	1	1	1	0	0	0	0
DESOXYCORTICOSTERONE ACETATE	0.5	1	1	1	0	0	0	0	0
BETULIN	0.5	1	1	1	0	0	0	0	0
BRUCINE	0.5	1	1	0	0	0	0	0	0
ETOPOSIDE	0.5	1	0	1	1	0	0	0	0
GLAFENINE	0.5	1	1	1	0	0	0	0	0
MINAPRINE HYDROCHLORIDE	0.5	1	1	0	0	0	0	0	0
CYCLOSPORINE	0.5	1	1	0	1	0	0	0	0
ABSCISIC ACID (cis,trans; +/-)	0.5	1	0	1	1	0	0	0	0
PEMETREXED	0.5	1	1	0	0	0	0	0	0
CEFMENOXIME HYDROCHLORIDE	0.5	1	1	1	0	0	0	0	0
SALSOLINE	0.5	0	1	1	1	0	0	0	0
ALAPROCLATE	0.5	0	0	0	1	1	0	0	0
FTAXILIDE	0.5	1	1	1	0	0	0	0	0
ALPRENOLOL	0.5	1	1	0	0	0	0	0	0
IOVERSOL	0.5	0	1	1	0	0	0	0	0
ZOPICLONE	0.5	1	1	1	0	0	0	0	0
CARAPIN	0	0	0	0	0	0	0	0	0
FISSINOLIDE	0	0	0	0	0	0	0	0	0
6-HYDROXYANGOLENSIC ACID METHYL ESTER	0	0	0	0	0	0	0	0	0
3-DEOXY-3beta-HYDROXYANGOLENSIC ACID METHYL ESTER	0	0	0	0	0	0	0	0	0
PODOTOTARIN	0	0	0	0	0	0	0	0	0
STROPHANTHIDIN	0	0	0	0	0	0	0	0	0
DIGITONIN	0	0	0	0	0	0	0	0	0
beta-AMYRIN	0	0	0	0	0	0	0	0	0
DEOXYGEDUNIN	0	0	0	0	0	0	0	0	0
ENTANDROPHRAGMIN	0	0	0	0	0	0	0	0	0
FRIEDELIN	0	0	0	0	0	0	0	0	0
XANTHYLETIN	0	0	0	0	0	0	0	0	0
3alpha-HYDROXY-4,4-BISNOR-8,11,13-PODOCARPATRIENE	0	0	0	0	0	0	0	0	0
STROPHANTHIDINIC ACID LACTONE ACETATE	0	0	0	0	0	0	0	0	0
OLEANOLIC ACID ACETATE	0	0	0	0	0	0	0	0	0
MUNDULONE	0	0	0	0	0	0	0	0	0
ATRANORIN	0	0	0	0	0	0	0	0	0
2,3-DIHYDROXY-4-METHOXY-4'-ETHOXYBENZOPHENONE	0	0	0	0	0	0	0	0	0
XANTHOXYLIN	0	0	0	0	0	0	0	0	0
DEOXYSAPPANONE B 7,4'-DIMETHYL ETHER	0	0	0	0	0	0	0	0	0
IRIDIN	0	0	0	0	0	0	0	0	0
4,4'-DIMETHOXYDALBERGIONE	0	0	0	0	0	0	0	0	0
EPIGALLOCATECHIN 3,5-DIGALLATE	0	0	0	0	0	0	0	0	0
PYRROMYCIN	0	0	0	0	0	0	0	0	0
EPIGALLOCATECHIN-3-MONOGALLATE	0	0	0	0	0	0	0	0	0
GALLIC ACID	0	0	0	0	0	0	0	0	0
PURPUROGALLIN	0	0	0	0	0	0	0	0	0
HYDROXYAMPHETAMINE HYDROBROMIDE	0	0	0	0	0	0	0	0	0
UMBELLIFERONE	0	0	0	0	0	0	0	0	0
AVOCADENE ACETATE	0	0	0	0	0	0	0	0	0
ARTHONIOIC ACID	0	0	0	0	0	0	0	0	0
alpha-HYDROXYDEOXYCHOLIC ACID	0	0	0	0	0	0	0	0	0
SPHONDIN	0	0	0	0	0	0	0	0	0
CADIN-4-EN-10-OL	0	0	0	0	0	0	0	0	0
2-METHOXY-5 (6)EPOXY-TETRAHYDROCARYOPHYLLENE	0	0	0	0	0	0	0	0	0
3,7-EPOXYCARYOPHYLLAN-6-ONE	0	0	0	0	0	0	0	0	0
EUGENYL BENZOATE	0	0	0	0	0	0	0	0	0
CHENODIOL	0	0	0	0	0	0	0	0	0
LATHOSTEROL	0	0	0	0	0	0	0	0	0
CITRULLINE	0	0	0	0	0	0	0	0	0
PALMATINE CHLORIDE	0	0	0	0	0	0	0	0	0
EMODIN	0	0	0	0	0	0	0	0	0
GLYCYRRHIZIC ACID, AMMONIUM SALT	0	0	0	0	0	0	0	0	0
FENBUFEN	0	0	0	0	0	0	0	0	0
MEFEXAMIDE	0	0	0	0	0	0	0	0	0
MEMANTINE HYDROCHLORIDE	0	0	0	0	0	0	0	0	0
5-FLUOROINDOLE-2-CARBOXYLIC ACID	0	0	0	0	0	0	0	0	0
CISPLATIN	0	0	0	0	0	0	0	0	0
CYCLOLEUCINE	0	0	0	0	0	0	0	0	0
MONOCROTALINE	0	0	0	0	0	0	0	0	0
CLOFARABINE	0	0	0	0	0	0	0	0	0
DIMESNA	0	0	0	0	0	0	0	0	0
LOMERIZINE HYDROCHLORIDE	0	0	0	0	0	0	0	0	0
PENCICLOVIR	0	0	0	0	0	0	0	0	0
RUFLOXACIN HYDROCHLORIDE	0	0	0	0	0	0	0	0	0
IDOXURDINE	0	0	0	0	0	0	0	0	0
FASUDIL HYDROCHLORIDE	0	0	0	0	0	0	0	0	0
ADAPALENE	0	0	0	0	0	0	0	0	0
ESTRAMUSTINE	0	0	0	0	0	0	0	0	0
MANIDIPINE HYDROCHLORIDE	0	0	0	0	0	0	0	0	0
BALSALAZIDE DISODIUM	0	0	0	0	0	0	0	0	0
SIROLIMUS	0	0	0	0	0	0	0	0	0
GOSSYPOL	0	0	0	0	0	0	0	0	0
PHYSCION	0	0	0	0	0	0	0	0	0
PAROXETINE HYDROCHLORIDE	0	0	0	0	0	0	0	0	0
DIFFRACTAIC ACID	0	0	0	0	0	0	0	0	0
BICALUTAMIDE	0	0	0	0	0	0	0	0	0
OXICONAZOLE NITRATE	0	0	0	0	0	0	0	0	0
ELAIDYLPHOSPHOCHOLINE	0	0	0	0	0	0	0	0	0
EPICATECHIN 3,5-DIGALLATE	0	0	0	0	0	0	0	0	0
ENROFLOXACIN	0	0	0	0	0	0	0	0	0
BUPIVACAINE HYDROCHLORIDE	0	0	0	0	0	0	0	0	0
SYMCLOSENE	0	0	0	0	0	0	0	0	0
LOPERAMIDE HYDROCHLORIDE	0	0	0	0	0	0	0	0	0
LORGLUMIDE SODIUM	0	0	0	0	0	0	0	0	0
